# Supplementary material for: Enhanced Image Processing Using Complex Averaging in Diffusion-Weighted Imaging of the Prostate: The Impact on Image Quality and Lesion Detectability
Source: Diagnostics (Basel). 2023 Jul 10;13(14):2325. doi: 10.3390/diagnostics13142325 (PMC10378377; doi:10.3390/diagnostics13142325)
Supplement: Supplementary file 1 [file diagnostics-13-02325-s001.zip]

Archive with 9 entries (8 files):
- qualitative data.xlsx
- quantitative data peripheral zone.xlsx
- quantitative data transition zone.xlsx
- supplementary table.pdf
- __MACOSX/
- __MACOSX/._qualitative data.xlsx
- __MACOSX/._quantitative data peripheral zone.xlsx
- __MACOSX/._quantitative data transition zone.xlsx
- __MACOSX/._supplementary table.docx
