# Supplementary material for: Enhanced Image Processing Using Complex Averaging in Diffusion-Weighted Imaging of the Prostate: The Impact on Image Quality and Lesion Detectability
Source: Diagnostics (Basel). 2023 Jul 10;13(14):2325. doi: 10.3390/diagnostics13142325 (PMC10378377; doi:10.3390/diagnostics13142325)
Supplement: Supplementary file 1 [file diagnostics-13-02325-s001.zip › qualitative data.xlsx]

## Sheet: data
patient	IQ_std_b1000_reader1	IQ_std_b1000_reader2	IQ_std_b2000_reader1	IQ_std_b2000_reader2	Art_std_b1000_reader1	Art_std_b1000_reader2	Art_std_b2000_reader1	Art_std_b2000_reader2	Dis_std_b1000_reader1	Dis_std_b1000_reader2	Dis_std_b2000_reader1	Dis_std_b2000_reader2	IQ_adv_b1000_reader1	IQ_adv_b1000_reader2	IQ_adv_b2000_reader1	IQ_adv_b2000_reader2	Art_adv_b1000_reader1	Art_adv_b1000_reader2	Art_adv_b2000_reader1	Art_adv_b2000_reader2	Dis_adv_b1000_reader1	Dis_adv_b1000_reader2	Dis_adv_b2000_reader1	Dis_adv_b2000_reader2	LCon_Periph_std_b1000_reader1	LCon_Periph_std_b1000_reader2	LCon_Periph_std_b2000_reader1	LCon_Periph_std_b2000_reader2	LCon_Periph_adv_b1000_reader1	LCon_Periph_adv_b1000_reader2	LCon_Periph_adv_b2000_reader1	LCon_Periph_adv_b2000_reader2	LCon_Trans_std_b1000_reader1	LCon_Trans_std_b1000_reader2	LCon_Trans_std_b2000_reader1	LCon_Trans_std_b2000_reader2	LCon_Trans_adv_b1000_reader1	LCon_Trans_adv_b1000_reader2	LCon_Trans_adv_b2000_reader1	LCon_Trans_adv_b2000_reader2
1	3	3	2	3	3	3	3	3	4	4	4	4	4	4	3	3	3	3	3	3	4	4	4	4	1	1	2	2	2	2	4	4	1	1	2	2	1	1	2	2
2	3	4	3	4	3	3	3	3	4	4	4	4	4	4	4	4	3	3	3	3	4	3	4	3	3	3	3	4	4	4	4	4
3	4	3	2	3	3	3	3	3	4	4	4	4	4	4	4	4	3	3	3	3	4	4	4	4													1	1	3	3
4	3	3	2	2	3	3	2	2	4	4	4	4	4	3	2	2	3	3	3	3	4	4	4	4	3	4	3	2	4	2	4	4
5	3	3	2	2	3	3	3	3	4	4	4	4	3	3	2	2	3	3	2	2	4	4	4	4									1	1	2	2	1	1	4	4
6	3	3	3	2	3	3	3	3	4	4	4	4	3	3	2	2	3	3	3	3	4	4	4	4									1	1	4	4	4	3	4	4
7	3	3	2	2	3	3	2	2	4	4	4	4	3	3	3	3	3	2	2	2	4	4	4	4	4	4	4	4	4	4	4	4
8	1	1	1	1	1	1	1	1	1	1	1	1	1	1	1	1	3	3	3	3	4	4	4	4
9	3	3	2	2	3	3	2	2	4	4	4	4	4	4	3	3	4	3	3	3	4	4	4	4	4	4	4	4	4	4	4	4
10	4	3	3	3	3	3	3	3	4	4	4	4	4	4	3	3	3	3	3	3	4	4	4	4					2	2	4	4	4	4	4	4	4	4	4	4
11	3	3	2	3	3	3	2	3	4	4	4	4	4	4	3	4	3	3	4	4	4	4	4	4	3	3	2	2	3	3	3	3	1	1	3	3	2	2	4	4
12	4	4	3	3	3	3	3	3	4	4	4	4	4	4	4	3	4	4	4	4	4	4	4	4	2	2	3	3	3	3	4	4	2	2	3	3	2	2	4	4
13	4	4	2	2	3	3	2	2	4	4	4	4	4	4	3	3	3	3	3	3	4	4	4	4	4	4	4	4	3	3	4	4
14	3	3	2	3	3	3	3	3	4	4	4	4	4	3	3	3	3	3	3	3	4	4	4	4	4	3	3	3	4	4	4	4
15	4	4	2	2	4	4	3	2	4	4	4	4	3	3	2	2	3	3	2	2	4	4	4	4									1	1	2	2	1	1	4	4
16	4	4	3	3	4	4	3	3	4	4	4	4	4	4	4	3	4	4	3	3	4	4	4	4									1	2	2	2	4	3	4	3
17	4	4	4	4	3	3	3	3	4	4	4	4	4	4	2	3	3	3	3	3	4	4	4	4	4	4	4	4	4	4	4	4	3	3	3	3	3	3	4	4
18	2	2	2	2	3	3	2	3	4	4	4	4	2	2	2	2	3	2	3	2	4	4	4	4	3	3	4	4	4	4	4	4
19	3	3	3	3	3	3	3	3	4	4	4	4	4	4	3	4	3	3	3	3	3	4	3	4
20	4	4	3	3	4	4	3	3	4	4	4	4	4	4	4	4	4	4	3	3	4	4	4	4	4		3		4		4		3	3	4	4	4	4	4	4
21	3	3	2	2	3	3	2	2	4	4	4	4	3	4	2	2	3	3	3	2	4	4	4	4	1	1	2	2	2	2	3	3
22	3	3	3	3	3	3	3	3	4	4	4	4	4	3	2	2	3	3	3	2	4	4	4	4									2	2	3	3	1	1	3	3
23	3	3	2	3	3	3	3	3	4	4	4	4	3	3	2	3	3	3	3	3	4	4	4	4
24	4	4	3	3	3	3	3	3	4	4	4	4	4	4	3	3	3	3	3	3	4	4	4	4	4	4	4	4	4	4	4	4	2	2	4	3	2	2	3	3
25	3	3	2	3	3	3	3	3	4	4	4	4	3	3	2	3	4	4	3	3	4	4	4	4	4	4	4	4	4	4	4	4
26	3	2	2	2	3	3	2	2	4	4	4	4	3	3	2	2	3	3	3	3	4	4	4	4	2	1	3	3	3	3	4	4
27	4	4	3	3	3	4	3	3	4	4	4	4	4	4	3	3	4	4	3	3	4	4	4	4													1	1	3	3
28	3	3	2	2	3	3	2	2	2	3	3	3	3	3	2	2	3	3	2	2	4	4	4	4	4	4	4	3	4	3	4	3
29	4	4	2	3	4	4	3	3	4	4	4	4	4	4	4	4	4	4	4	4	4	4	4	4	3	2	4	4	3	3	4	4
30	3	3	2	3	3	4	3	3	4	4	4	4	4	4	3	3	4	4	3	4	4	4	4	4	4	4	4	4	4	4	4	4
31	2	2	2	2	2	2	2	2	4	4	4	4	2	2	2	2	2	2	2	2	4	4	4	4	3	3	3	3	4	4	4	4
32	3	3	3	3	3	3	3	3	4	4	4	4	3	3	2	2	3	3	3	2	4	4	4	4									1	1	2	2	4	3	4	4
33	4	3	2	2	3	3	3	3	4	3	4	3	4	4	4	4	3	3	3	3	3	3	3	3	4	4	4	4	4	3	4	4
34	4	4	3	3	3	3	3	3	4	4	4	4	4	4	3	3	3	4	3	3	4	4	4	4	4	4	4	4	4	4	4	4
35	4	4	2	2	3	3	3	2	4	4	4	4	4	3	3	2	3	3	3	2	4	4	4	4	1	1	1	1	1	1	3	3
36	2	2	2	2	3	3	2	3	4	4	4	4	4	4	3	3	3	3	3	3	3	4	3	4	4	4	3	3	4	4	4	4					2	2	3	3
37	3	2	2	2	3	2	2	2	4	4	4	4	4	3	3	3	3	3	3	3	4	4	4	4	1	1	1	1	2	2	3	3					1	1	3	3
38	3	3	3	2	2	2	2	2	4	2	4	2	3	3	3	3	2	3	2	3	2	2	2	2					2	2	3	3	2	2	4	4	1	1	4	4
39	3	3	2	2	3	3	2	2	4	4	4	4	4	4	3	3	3	3	3	3	4	4	4	4	4	4	4	4	4	4	4	4	2	2	3	3	4	4	4	4
40	3	3	3	3	3	3	3	3	4	4	4	4	4	4	4	4	4	4	4	4	4	4	4	4	4	4	4	4	4	4	4	4	3	2	4	3	4	4	4	4
41	2	2	2	2	3	2	2	2	4	4	4	4	3	3	3	3	3	3	3	3	4	4	4	4									1	1	2	2	1	1	2	2
42	4	3	2	2	4	4	3	3	4	4	4	4	4	4	2	3	3	3	3	3	4	4	4	4									3	3	4	4	4	4	4	4
43	4	4	2	3	3	3	3	3	4	4	4	4	4	4	2	3	3	4	3	4	4	4	4	4													1	1	3	3
44	3	3	3	3	3	3	3	3	4	4	4	4	4	4	4	3	3	3	3	3	4	4	4	4	3	4	4	4	4	4	4	4					1	2	2	3
45	3	3	2	2	3	3	2	2	4	4	4	4	3	3	3	3	3	3	3	3	4	3	4	3	1	1	4	4	4	4	4	4
46	3	3	3	3	3	3	3	3	4	4	4	4	3	3	3	3	3	3	3	3	4	4	4	4	3	4	4	3	4	4	4	4
47	2	2	2	3	2	2	2	2	4	4	4	4	2	2	2	3	2	2	3	2	4	4	4	4									2	2	3	3	2	3	4	4
48	3	3	2	2	2	3	2	2	4	4	4	4	4	3	4	3	3	3	4	2	4	4	4	4	2	2	3	3	2	2	4	4	3	2	3	3	4	4	4	4
49	3	3	2	2	3	3	2	2	4	4	4	4	4	4	4	4	3	3	3	4	4	4	4	4	4	4	4	4	4	4	4	4
50	4	3	2	2	3	3	2	2	4	4	4	4	4	4	3	3	4	4	4	4	4	4	4	4	4	4	4	4	3	3	4	4
51	3	3	2	2	3	3	3	3	4	4	4	4	3	3	3	2	3	3	3	3	4	4	4	4	3	3	1	1	3	3	2	2
52	3	3	3	3	3	3	3	3	4	4	4	4	4	4	3	3	3	3	3	3	4	4	4	4	1	1	4	4	2	2	3	3
53	3	3	2	2	3	3	3	3	4	4	4	4	4	4	2	2	3	3	3	3	4	4	4	4	1		2		1		3		1	1	2	2	1	1	2	2
