# Supplementary material for: Enhanced Image Processing Using Complex Averaging in Diffusion-Weighted Imaging of the Prostate: The Impact on Image Quality and Lesion Detectability
Source: Diagnostics (Basel). 2023 Jul 10;13(14):2325. doi: 10.3390/diagnostics13142325 (PMC10378377; doi:10.3390/diagnostics13142325)
Supplement: Supplementary file 1 [file diagnostics-13-02325-s001.zip › quantitative data peripheral zone.xlsx]

## Sheet: data
patient	b1000_lesion_standard	b1000_normal_standard	cb2000_lesion_standard	cb2000_normal_standard	adc_lesion_standard	adc_normal_standard	b1000_lesion_EIP	b1000_normal_EIP	cb2000_lesion_EIP	cb2000_normal_EIP	adc_lesion_EIP	adc_normal_EIP	ratio_adc_std	ratio_adc_adv	b1000 ratio standard	b1000 ratio EIP	cb2000 ratio standard	cb2000 ratio EIP
1	589.125	473.305	244.875	134.158	931.625	1297.73	593.75	464.678	232.875	125.405	907.375	1325.64	0.717888	0.68448	1.2447	1.27777	1.82527	1.85698
2	598.875	362.651	314.417	94.6635	673.93	1349.43	590.389	355.88	298.583	90.6905	700.653	1385.46	0.49942	0.505718	1.65138	1.65896	3.32141	3.29233
4	435.2	339.769	225.111	88.407	386.998	1462.33	423.394	300.957	205.6	64.946	403.086	1607.87	0.264645	0.250696	1.28087	1.40683	2.5463	3.16571
7	644.167	468.598	302.5	97.481	814.5	1596.46	629.833	413.023	265.833	74.3875	837.167	1735.8	0.510192	0.482296	1.37467	1.52493	3.10317	3.57362
9	448.3	387.38	186.3	112.105	970.7	1268.43	441.9	375.763	162.5	102.61	976.9	1309.84	0.765275	0.745816	1.15726	1.17601	1.66183	1.58367
10	519.7	432.97	201.7	106.233	998.1	1445.56	524.5	398.005	202.1	85.506	983.3	1543.54	0.690459	0.637041	1.20032	1.31782	1.89865	2.36358
11	301.1	229.238	96.767	44.0335	1134.63	1695.55	304.7	211.847	95.3	35.63	1136.77	1815.47	0.669185	0.626157	1.31348	1.4383	2.19758	2.67471
12	407.312	377.044	167.125	55.5095	921.875	1918.2	382.875	344.388	148.188	45.188	984.688	2033.64	0.480595	0.4842	1.08028	1.11175	3.01075	3.27937
13	602.137	461.486	284.387	95.494	806.908	1580.54	573.296	455.643	248.025	91.9565	875.148	1600.96	0.510527	0.54664	1.30478	1.25821	2.97806	2.6972
14	292.944	220.58	126.278	65.107	876.5	1265.71	282.833	205.186	113.056	52.3695	916.833	1358.18	0.692494	0.675047	1.32806	1.37842	1.93955	2.15881
17	679.75	431.841	353	88.5325	639.75	1614.68	679.5	409.154	357	76.254	629.5	1677.54	0.39621	0.375251	1.57407	1.66075	3.98724	4.68172
18	441.5	245.55	240.833	44.605	736.5	1722.82	428.833	220.4	201.167	33.355	790.167	1882.12	0.427496	0.419827	1.798	1.9457	5.39924	6.03109
20	512.2	478.133	171.5	97.8535	1081.8	1596.86	529	454.587	187.4	84.924	1033.3	1668.81	0.677457	0.619184	1.07125	1.16369	1.75262	2.20668
21	587.929	482.914	195.643	105.636	1154.43	1546.4	547	450.101	162.857	89.826	1237.43	1626.66	0.746526	0.760717	1.21746	1.21528	1.85204	1.81303
24	599.143	435.433	282.286	86.667	805	1661.83	589.857	415.103	262	76.9105	825.643	1724.35	0.484407	0.478814	1.37597	1.42099	3.25713	3.40656
25	505.464	347.607	252.779	69.4335	709.103	1623.34	501.954	334.801	245.752	61.498	717.956	1670.46	0.436818	0.429795	1.45412	1.49926	3.64058	3.99609
26	469.294	396.27	291.81	100.952	566.293	1397.81	425.656	351.103	224.173	75.664	658.427	1541.17	0.405129	0.427225	1.18428	1.21234	2.89059	2.96274
28	645	414.799	333.417	75.014	776.5	1781.96	625.167	370.208	298.333	58.386	803.083	1909.93	0.435756	0.420478	1.55497	1.68869	4.44472	5.10968
29	719.328	502.587	354.249	143.213	727.313	1306.56	711.458	461.837	342.799	111.787	729.387	1403.76	0.556661	0.519594	1.43125	1.5405	2.47359	3.06652
30	518.031	346.522	251.569	56.0635	735.099	1856.31	515.381	335.947	246.517	50.8585	738.148	1894.02	0.396	0.389725	1.49495	1.53412	4.48721	4.84712
31	412.5	346.425	200.614	122.141	752.729	1031.37	404.471	304.144	185.471	94.019	774.986	1170.65	0.729835	0.662013	1.19073	1.32987	1.64249	1.9727
33	736.115	470.215	336.236	115.93	820.351	1446.59	736.108	456.385	317.572	103.376	831.197	1493.66	0.567092	0.556482	1.56549	1.61291	2.90034	3.07201
34	484.3	381.187	234.1	64.497	755.3	1811.82	459.4	345.213	214	49.8265	811.1	1940.84	0.416873	0.417911	1.27051	1.33077	3.62963	4.2949
35	482.833	408.677	216.5	91.818	746.167	1517.05	467.5	387.666	214.5	80.0795	798.5	1583.9	0.491853	0.504137	1.18146	1.20594	2.35793	2.67859
36	276.5	262.488	114.9	54.386	906.7	1641.04	271.9	267.408	105.3	55.1895	917.3	1641.42	0.552516	0.558845	1.05338	1.0168	2.11268	1.90797
37	221.333	185.509	71.672	37.2595	1119.17	1642.46	216.333	166.61	68.005	29.0545	1147.67	1775.04	0.681398	0.646557	1.19311	1.29844	1.92359	2.3406
38	479.5	312.53	143	55.0125	1203.25	1818.61	487.917	296.439	149	43.6315	1180.25	1903.72	0.661632	0.619971	1.53425	1.64593	2.59941	3.41496
39	506.862	328.214	269.637	50.626	655.275	1898.29	472.353	302.562	233.363	42.2505	747.295	1987.25	0.345192	0.376044	1.5443	1.56118	5.32605	5.52332
40	446.102	337.443	207.321	54.0075	806.163	1840.29	442.471	330.789	193.622	50.3545	819.974	1869.56	0.438064	0.438591	1.32201	1.33762	3.83874	3.84517
44	315.163	208.43	141.061	35.2655	844.856	1818.67	305.515	192.316	130.806	28.9295	879.647	1910.04	0.464545	0.460537	1.51207	1.58861	3.99997	4.52154
45	689.7	386.495	358.779	104.324	665.457	1366.91	679.531	363.99	340.907	86.101	684.084	1443.45	0.486834	0.473923	1.7845	1.86689	3.43909	3.95938
46	290.316	197.655	165.031	44.4115	624.577	1526.2	286.798	178.942	155.168	34.205	637.848	1640.04	0.409237	0.388923	1.4688	1.60274	3.71595	4.53643
48	597.395	504.507	232.184	109.767	982.658	1543.43	583.342	479.994	212.868	96.389	1012.5	1605.9	0.63667	0.630487	1.18412	1.21531	2.11524	2.20843
49	653.81	295.524	325.191	61.9185	711.313	1521.38	651.513	262.683	315.74	47.93	721.625	1669.08	0.467546	0.43235	2.21237	2.48023	5.25192	6.58752
50	635.333	530.537	284.133	137.052	894.534	1397.08	624.134	503.338	249.733	118.072	912.466	1455.28	0.640287	0.627004	1.19753	1.23999	2.07318	2.1151
51	442.654	390.179	133.717	83.3745	1204.3	1605.92	400.601	331.457	107.374	56.077	1314.24	1790.84	0.749914	0.733868	1.13449	1.2086	1.60381	1.91477
52	389.989	432.216	153.712	91.3795	1021.42	1607.1	360.356	411.488	114.667	78.942	1134.23	1668.18	0.635567	0.67992	0.9023	0.875739	1.68212	1.45255
53	216.532	205.08	93.356	48.116	874.322	1493.92	196.582	184.327	74.6385	36.5115	977.544	1616.11	0.585255	0.604875	1.05584	1.06648	1.94023	2.04425
