# Supplementary material for: Enhanced Image Processing Using Complex Averaging in Diffusion-Weighted Imaging of the Prostate: The Impact on Image Quality and Lesion Detectability
Source: Diagnostics (Basel). 2023 Jul 10;13(14):2325. doi: 10.3390/diagnostics13142325 (PMC10378377; doi:10.3390/diagnostics13142325)
Supplement: Supplementary file 1 [file diagnostics-13-02325-s001.zip › quantitative data transition zone.xlsx]

## Sheet: data
patient	b1000_lesion_standard	b1000_normal_standard	cb2000_lesion_standard	cb2000_normal_standard	adc_lesion_standard	adc_normal_standard	b1000_lesion_advanced	b1000_normal_advanced	cb2000_lesion_advanced	cb2000_normal_advanced	adc_lesion_advanced	adc_normal_advanced	ratio_adc_std	ratio_adc_adv	b1000 ratio standard	b1000 ratio EIP	cb2000 ratio standard	cb2000 ratio EIP
1	477	407	218	125	848	1233	470	380	195	102	867	1303	0.687753	0.665388	1.17199	1.23684	1.744	1.91176
3	475	361	174	73	1023	1628	468	339	161	62	1041	1701	0.628378	0.611993	1.31579	1.38053	2.38356	2.59677
5	470	436	287	141	617	1190	438	387	214	103	706	1312	0.518487	0.53811	1.07798	1.13178	2.03546	2.07767
6	579	470	299	153	708	1227	543	402	250	100	765	1401	0.577017	0.546039	1.23191	1.35075	1.95425	2.5
10	544	425	304	139	593	1164	562	379	327	107	551	1287	0.50945	0.428127	1.28	1.48285	2.18705	3.05607
11	314	257	131	60	924	1534	320	251	127	52	920	1576	0.602347	0.583756	1.22179	1.2749	2.18333	2.44231
12	613	373	292	90	783	1457	585	341	251	74	855	1555	0.537406	0.549839	1.64343	1.71554	3.24444	3.39189
15	455	442	230	142	736	1146	453	416	216	124	747	1216	0.642234	0.614309	1.02941	1.08894	1.61972	1.74194
16	519	432	206	104	957	1463	493	383	177	76	1009	1599	0.654135	0.631019	1.20139	1.28721	1.98077	2.32895
17	515	410	234	139	775	1099	505	371	231	110	790	1209	0.705187	0.653433	1.2561	1.36119	1.68345	2.1
20	592	496	232	144	955	1273	585	476	218	124	975	1330	0.750196	0.733083	1.19355	1.22899	1.61111	1.75806
22	409	344	211	106	669	1222	401	315	194	84	696	1317	0.547463	0.528474	1.18895	1.27302	1.99057	2.30952
24	574	475	247	116	843	1443	582	460	249	105	841	1481	0.5842	0.56786	1.20842	1.26522	2.12931	2.37143
27	485	387	215	121	808	1202	462	353	195	97	871	1297	0.672213	0.67155	1.25323	1.30878	1.77686	2.01031
32	538	422	218	126	882	1259	523	394	205	106	944	1336	0.700556	0.706587	1.27488	1.32741	1.73016	1.93396
36	239	191	87	61	984	1239	240	168	90	43	968	1378	0.794189	0.702467	1.25131	1.42857	1.42623	2.09302
37	237	198	97	55	892	1355	228	184	89	45	939	1442	0.658303	0.651179	1.19697	1.23913	1.76364	1.97778
38	490	325	232	83	787	1354	488	295	220	69	803	1480	0.581241	0.542568	1.50769	1.65424	2.79518	3.18841
39	449	365	217	122	742	1174	406	314	173	84	845	1338	0.632027	0.63154	1.23014	1.29299	1.77869	2.05952
40	438	328	213	100	734	1195	448	301	223	84	691	1296	0.614226	0.533179	1.33537	1.48837	2.13	2.65476
41	642	623	309	193	819	1218	580	538	228	137	919	1376	0.672414	0.667878	1.0305	1.07807	1.60104	1.66423
42	643	453	258	121	850	1398	638	423	272	100	848	1478	0.608011	0.573748	1.41943	1.50827	2.13223	2.72
43	465	458	168	113	1061	1429	459	443	153	102	1080	1467	0.742477	0.736196	1.01528	1.03612	1.48673	1.5
44	296	211	126	60	868	1273	295	210	122	58	869	1265	0.681854	0.686957	1.40284	1.40476	2.1	2.10345
47	511	413	237	132	826	1194	470	359	186	93	922	1353	0.691792	0.681449	1.23729	1.30919	1.79545	2
48	714	566	333	161	731	1263	692	503	308	125	788	1393	0.578781	0.565686	1.26148	1.37575	2.06832	2.464
